# Supplementary material for: The Moralizing Effect: self-directed emotions and their impact on culpability attributions
Source: Front Integr Neurosci. 2023 Nov 28;17:1232523. doi: 10.3389/fnint.2023.1232523 (PMC10717113; doi:10.3389/fnint.2023.1232523)
Supplement: Supplementary file 1 [file Data_Sheet_1.ZIP]

Archive with 4 entries (4 files):
- guilt_shame_culpability_raw_data.txt
- all_analyses.R
- guilt_shame_culpability_summary_data.txt
- summary_stats.R
