# Supplementary material for: The Moralizing Effect: self-directed emotions and their impact on culpability attributions
Source: Front Integr Neurosci. 2023 Nov 28;17:1232523. doi: 10.3389/fnint.2023.1232523 (PMC10717113; doi:10.3389/fnint.2023.1232523)
Supplement: Supplementary file 1 [file Data_Sheet_1.ZIP › all_analyses.R]

## Load data 
all_data=read.table("guilt_shame_culpability_summary_data.txt", header=T)

## Independent and dependent variables
first_third=all_data$first_third
guilt_nbe=all_data$guilt_nbe
guilt_repair=all_data$guilt_repair
shame_nse=all_data$shame_nse
shame_withdraw=all_data$shame_withdraw
responsible=all_data$responsible
causal=all_data$causal
punish=all_data$punish
decision=all_data$decision

## Combine all culpability attributions
avg_attributions=rowMeans(data.frame(responsible,causal,punish,decision))

## Separate regressions for each subscale
image_size = 480
# Guilt NBE (affective dimension)
guilt_nbe_model = lm(avg_attributions ~ guilt_nbe)
png(file='guilt_NBE.png', width = image_size, height = image_size)
pred.c <- predict(guilt_nbe_model, data.frame(guilt_nbe=seq(from = 0.76, to = 7.24, by = 0.01)), interval="confidence")
plot(guilt_nbe,avg_attributions,pch = 16,cex = 0.75,xlab = "guilt NBE",ylab = "attributions",ylim=c(1,7),xlim=c(1,7),col = "blue",cex.lab=1.5)
polygon(c(seq(from = 0.76, to = 7.24, by = 0.01),seq(from = 7.24, to = 0.76, by = -0.01)), c(pred.c[, 2], rev(pred.c[, 3])),
        col = "grey", border = NA)
par(new=TRUE)
plot(guilt_nbe,avg_attributions,pch = 16,cex = 0.75,xlab = "guilt NBE",ylab = "attributions",ylim=c(1,7),xlim=c(1,7),col = "blue",cex.lab=1.5)
abline(guilt_nbe_model)
dev.off()
summary(guilt_nbe_model)
# Guilt repair (behavioral dimension)
guilt_repair_model = lm(avg_attributions ~ guilt_repair)
png(file='guilt_repair.png', width = image_size, height = image_size)
pred.c <- predict(guilt_repair_model, data.frame(guilt_repair=seq(from = 0.76, to = 7.24, by = 0.01)), interval="confidence")
plot(guilt_repair,avg_attributions,pch = 16,cex = 0.75,xlab = "guilt repair",ylab = "attributions",ylim=c(1,7),xlim=c(1,7),col = "blue",cex.lab=1.5)
polygon(c(seq(from = 0.76, to = 7.24, by = 0.01),seq(from = 7.24, to = 0.76, by = -0.01)), c(pred.c[, 2], rev(pred.c[, 3])),
        col = "grey", border = NA)
par(new=TRUE)
plot(guilt_repair,avg_attributions,pch = 16,cex = 0.75,xlab = "guilt repair",ylab = "attributions",ylim=c(1,7),xlim=c(1,7),col = "blue",cex.lab=1.5)
abline(guilt_repair_model)
dev.off()
summary(guilt_repair_model)
# Shame NSE (affective dimension)
shame_nse_model = lm(avg_attributions ~ shame_nse)
png(file='shame_NSE.png', width = image_size, height = image_size)
pred.c <- predict(shame_nse_model, data.frame(shame_nse=seq(from = 0.76, to = 7.24, by = 0.01)), interval="confidence")
plot(shame_nse,avg_attributions,pch = 16,cex = 0.75,xlab = "shame NSE",ylab = "attributions",ylim=c(1,7),xlim=c(1,7),col = "blue",cex.lab=1.5)
polygon(c(seq(from = 0.76, to = 7.24, by = 0.01),seq(from = 7.24, to = 0.76, by = -0.01)), c(pred.c[, 2], rev(pred.c[, 3])),
        col = "grey", border = NA)
par(new=TRUE)
plot(shame_nse,avg_attributions,pch = 16,cex = 0.75,xlab = "shame NSE",ylab = "attributions",ylim=c(1,7),xlim=c(1,7),col = "blue",cex.lab=1.5)
abline(shame_nse_model)
dev.off()
summary(shame_nse_model)
# Shame withdraw (behavioral dimension)
shame_withdraw_model = lm(avg_attributions ~ shame_withdraw)
png(file='shame_withdraw.png', width = image_size, height = image_size)
pred.c <- predict(shame_withdraw_model, data.frame(shame_withdraw=seq(from = 0.76, to = 7.24, by = 0.01)), interval="confidence")
plot(shame_withdraw,avg_attributions,pch = 16,cex = 0.75,xlab = "shame withdraw",ylab = "attributions",ylim=c(1,7),xlim=c(1,7),col = "blue",cex.lab=1.5)
polygon(c(seq(from = 0.76, to = 7.24, by = 0.01),seq(from = 7.24, to = 0.76, by = -0.01)), c(pred.c[, 2], rev(pred.c[, 3])),
        col = "grey", border = NA)
par(new=TRUE)
plot(shame_withdraw,avg_attributions,pch = 16,cex = 0.75,xlab = "shame withdraw",ylab = "attributions",ylim=c(1,7),xlim=c(1,7),col = "blue",cex.lab=1.5)
abline(shame_withdraw_model)
dev.off()
summary(shame_withdraw_model)

## Separate regressions for each subscale and first vs. third person attributions
# First person
# Guilt NBE (affective dimension)
guilt_nbe_first_model = lm(avg_attributions[first_third==0] ~ guilt_nbe[first_third==0])
summary(guilt_nbe_first_model)
# Guilt repair (behavioral dimension)
guilt_repair_first_model = lm(avg_attributions[first_third==0] ~ guilt_repair[first_third==0])
summary(guilt_repair_first_model)
# Shame NSE (affective dimension)
shame_nse_first_model = lm(avg_attributions[first_third==0] ~ shame_nse[first_third==0])
summary(shame_nse_first_model)
# Shame withdraw (behavioral dimension)
shame_withdraw_first_model = lm(avg_attributions[first_third==0] ~ shame_withdraw[first_third==0])
summary(shame_withdraw_first_model)
# Third person
# Guilt NBE (affective dimension)
guilt_nbe_third_model = lm(avg_attributions[first_third==1] ~ guilt_nbe[first_third==1])
summary(guilt_nbe_third_model)
# Guilt repair (behavioral dimension)
guilt_repair_third_model = lm(avg_attributions[first_third==1] ~ guilt_repair[first_third==1])
summary(guilt_repair_third_model)
# Shame NSE (affective dimension)
shame_nse_third_model = lm(avg_attributions[first_third==1] ~ shame_nse[first_third==1])
summary(shame_nse_third_model)
# Shame withdraw (behavioral dimension)
shame_withdraw_third_model = lm(avg_attributions[first_third==1] ~ shame_withdraw[first_third==1])
summary(shame_withdraw_third_model)

## Regressions including interaction w/ first vs. third person attributions
# Guilt NBE (affective dimension)
guilt_nbe_interaction_model = lm(avg_attributions ~ guilt_nbe * first_third)
summary(guilt_nbe_interaction_model)
# Guilt repair (behavioral dimension)
guilt_repair_interaction_model = lm(avg_attributions ~ guilt_repair * first_third)
summary(guilt_repair_interaction_model)
# Shame NSE (affective dimension)
shame_nse_interaction_model = lm(avg_attributions ~ shame_nse * first_third)
summary(shame_nse_interaction_model)
# Shame withdraw (behavioral dimension)
shame_withdraw_interaction_model = lm(avg_attributions ~ shame_withdraw * first_third)
summary(shame_withdraw_interaction_model)

## T-test: first vs. third person attributions
t.test(avg_attributions[first_third==0], avg_attributions[first_third==1])

## Analysis of mitigating factors
# Load raw data
raw_data=read.table("guilt_shame_culpability_raw_data.txt", header=T)
# Culpability attributions, separated by presence of mitigating factors
# Mitigating factors
resp_mitigating=rowMeans(cbind(raw_data$resp_intox, raw_data$resp_coerc, raw_data$resp_falseinfo))
cau_mitigating=rowMeans(cbind(raw_data$cau_intox, raw_data$cau_coerc, raw_data$cau_falseinfo))
pun_mitigating=rowMeans(cbind(raw_data$pun_intox, raw_data$pun_coerc, raw_data$pun_falseinfo))
dec_mitigating=rowMeans(cbind(raw_data$dec_intox, raw_data$dec_coerc, raw_data$dec_falseinfo))
avg_attributions_mitigating=rowMeans(cbind(resp_mitigating, cau_mitigating, pun_mitigating, dec_mitigating))
# No mitigating factors
avg_attributions_no_mitigating=rowMeans(cbind(raw_data$resp_blank, raw_data$cau_blank, raw_data$pun_blank, raw_data$dec_blank))
## Analysis of attributions in presence of mitigating factors
# Guilt NBE (affective dimension)
guilt_nbe_mitigating_model = lm(avg_attributions_mitigating ~ guilt_nbe)
summary(guilt_nbe_mitigating_model)
# Guilt repair (behavioral dimension)
guilt_repair_mitigating_model = lm(avg_attributions_mitigating ~ guilt_repair)
summary(guilt_repair_mitigating_model)
# Shame NSE (affective dimension)
shame_nse_mitigating_model = lm(avg_attributions_mitigating ~ shame_nse)
summary(shame_nse_mitigating_model)
# Shame withdraw (behavioral dimension)
shame_withdraw_mitigating_model = lm(avg_attributions_mitigating ~ shame_withdraw)
summary(shame_withdraw_mitigating_model)
## Interaction analysis: 1) guilt/shame subscale 2) mitigating factors (dichotomous) 3) interaction
guilt_nbe_mit_inter = c(guilt_nbe, guilt_nbe)
guilt_repair_mit_inter = c(guilt_repair, guilt_repair)
shame_nse_mit_inter = c(shame_nse, shame_nse)
shame_withdraw_mit_inter = c(shame_withdraw, shame_withdraw)
attributions_mit_inter = c(avg_attributions_mitigating, avg_attributions_no_mitigating)
mitigating_factors = c(replicate(length(avg_attributions_mitigating), 1), replicate(length(avg_attributions_no_mitigating), -0))
# Guilt NBE (affective dimension)
guilt_nbe_mit_inter_model = lm(attributions_mit_inter ~ guilt_nbe_mit_inter * mitigating_factors)
summary(guilt_nbe_mit_inter_model)
# Guilt repair (affective dimension)
guilt_repair_mit_inter_model = lm(attributions_mit_inter ~ guilt_repair_mit_inter * mitigating_factors)
summary(guilt_repair_mit_inter_model)
# Shame NSE (affective dimension)
shame_nse_mit_inter_model = lm(attributions_mit_inter ~ shame_nse_mit_inter * mitigating_factors)
summary(shame_nse_mit_inter_model)
# Shame withdraw (behavioral dimension)
shame_withdraw_mit_inter_model = lm(attributions_mit_inter ~ shame_withdraw_mit_inter * mitigating_factors)
summary(shame_withdraw_mit_inter_model)
## T-test, mitigating factors vs. no mitigating factors
t.test(avg_attributions_no_mitigating, avg_attributions_mitigating, paired=TRUE)
## Effect of different kinds of mitigating factors
intox=rowMeans(cbind(raw_data$resp_intox, raw_data$cau_intox, raw_data$pun_intox, raw_data$dec_intox))
coerc=rowMeans(cbind(raw_data$resp_coerc, raw_data$cau_coerc, raw_data$pun_coerc, raw_data$dec_coerc))
falseinfo=rowMeans(cbind(raw_data$resp_falseinfo, raw_data$cau_falseinfo, raw_data$pun_falseinfo, raw_data$dec_falseinfo))
# Intoxication
t.test(avg_attributions_no_mitigating, intox, paired=TRUE)
# Coercion
t.test(avg_attributions_no_mitigating, coerc, paired=TRUE)
# False information
t.test(avg_attributions_no_mitigating, falseinfo, paired=TRUE)


## Gender analysis
gender=all_data$gender
t.test(guilt_nbe[gender==1], guilt_nbe[gender==2])
t.test(guilt_repair[gender==1], guilt_repair[gender==2])
t.test(shame_nse[gender==1], shame_nse[gender==2])
t.test(shame_withdraw[gender==1], shame_withdraw[gender==2])
## Guilt NBE w/ gender as covariate
guilt_nbe_gender_interaction_model = lm(avg_attributions ~ guilt_nbe * gender)
summary(guilt_nbe_gender_interaction_model)
