# Supplementary material for: The Moralizing Effect: self-directed emotions and their impact on culpability attributions
Source: Front Integr Neurosci. 2023 Nov 28;17:1232523. doi: 10.3389/fnint.2023.1232523 (PMC10717113; doi:10.3389/fnint.2023.1232523)
Supplement: Supplementary file 1 [file Data_Sheet_1.ZIP › guilt_shame_culpability_summary_data.txt]

"RespondentID" "first_third" "guilt_nbe" "guilt_repair" "shame_nse" "shame_withdraw" "responsible" "causal" "punish" "decision" "gender" "ethnic" "current_rel" "raised_rel" "age"
4680096015 0 6.75 5.5 7 5 4.5 4.25 2.75 7 1 7 1 11 60
4679859327 0 6.5 5.75 7 4.5 5.75 5.75 5 5.75 2 7 9 3 41
4679827724 0 7 6.75 7 3.5 6.5 6.25 6.25 6.5 1 7 1 1 60
4679814207 0 5 5.75 5.5 2 7 6.25 6.25 7 2 7 1 1 54
4679813692 0 5 5.75 4.25 3.25 3 2.25 1.5 2.5 2 12 3 3 25
4679789229 0 6.5 6.25 6.25 3.5 3.5 2.5 1 3.25 2 8 5 5 19
4679690873 0 6.25 5.25 6 3.5 5 4.5 4.5 5.25 1 7 3 3 64
4679681484 0 3 5.25 5.75 3.25 3.75 5.25 1 4.5 1 13 10 3 47
4679641697 0 6.5 5.75 5 3.25 4.75 4.25 3.25 2 2 1 9 9 47
4679550567 0 7 6 6 3 3.75 4 2.5 3.5 1 12 3 3 63
4679471153 0 6.25 6.25 6.5 3.75 5.5 5.5 5.25 5.5 2 7 10 1 32
4679410811 0 5.5 5.25 6.25 4.25 4.25 2.5 1 4.5 1 7 1 1 57
4679366842 0 4 3.75 3.75 4 4.75 4.25 4.25 4 2 11 2 2 22
4679361921 0 5.25 5.5 6.5 2.75 4 3.75 3 3.75 1 7 1 1 27
4679361235 0 6.5 6.75 7 5 4.25 4 4.75 5.5 1 7 3 3 49
4679356947 0 4.5 4.25 4.75 4.75 5.75 4.25 4.75 5.75 2 12 3 3 32
4679298801 0 2.75 5.25 5.5 1.25 6 6.5 5 7 2 7 9 9 26
4679220180 0 4 6.25 5 2.75 5 5.5 4.25 6 1 7 10 1 65
4679068411 0 4 4 3.25 4 2.75 2.5 3 2.75 2 7 9 10 28
4678974558 0 5 6.75 6.75 4.75 6.75 6.5 6.5 7 1 1 9 9 29
4678764147 0 5 5.75 4.75 4.5 4.5 4.75 2.5 4.75 2 12 10 10 26
4678756491 0 7 5.5 7 3 6.25 5.75 4 7 2 7 9 3 69
4678737668 0 6.75 6 6.5 2.5 6 6 4.25 6.75 1 12 9 3 24
4678730538 0 4 4 4 4 2.25 2.25 2 2 2 7 3 3 37
4678707168 0 6.75 7 6.75 3 7 6.75 5 6.5 1 8 10 3 31
4678585966 0 6.75 7 7 5.5 6 6 6 6 2 2 10 10 44
4678539570 0 6.25 5.25 5.5 1.25 5 4.75 4.75 5 2 7 10 10 29
4678463171 0 5 5.75 7 4 4.5 3.5 2.75 4.75 2 8 10 9 22
4678381691 0 6 5.5 7 2.5 5.75 6.25 5.5 5.75 1 7 3 3 28
4678373355 0 5.5 5.25 4.75 2.25 2.5 3.25 2 5 2 1 10 9 29
4678029003 0 3.5 4 4.25 4.25 3.75 3.75 3.75 4 2 7 3 3 34
4677920435 0 4.75 4.5 4 4.25 3.25 3.75 3.5 3.25 1 7 4 5 34
4677912294 0 4.5 4.75 4.25 4.5 4 4 4 4 2 8 1 1 25
4677635099 0 7 7 6.75 4.75 5.5 4.75 2.5 5.5 1 9 4 3 24
4677299815 0 7 5.5 6.75 3.25 7 7 4.75 7 2 7 3 3 64
4677213961 0 7 7 7 2 7 7 7 7 2 7 3 3 64
4676943674 0 7 7 7 5.75 2.75 1.75 3.25 1.75 1 12 3 3 64
4676935725 0 5.25 4 4.5 5.25 5 4.75 5 3.25 1 7 10 10 31
4676864245 0 3.75 5.75 4.75 3.75 4.75 4.5 4 5.5 2 7 3 3 33
4676413223 0 5.25 5.5 5.25 5.5 7 6.25 1.75 3.5 1 3 2 3 33
4676412727 0 2.75 5 3.75 4 6.25 7 3.5 5.5 2 8 3 3 27
4676318094 0 4.5 4.25 3.5 4 6.25 2.75 1.5 6.75 2 12 10 1 28
4676177488 0 7 6 6 6 7 6 6.25 6 1 7 11 11 43
4676150377 0 5.25 4.75 5.75 3.75 3.75 3.75 2.5 3 1 1 9 9 45
4676093142 0 4.75 5.5 6.25 2.75 6.5 5.75 6 6.5 1 12 9 3 26
4675881566 0 5.75 4 5 5 2.75 4.5 5.5 4.75 1 7 3 3 27
4675816656 0 6.25 6.75 6.25 2 5.25 5.25 1.75 6 2 7 6 10 30
4675802747 0 6 5.25 6.25 3.25 5.5 5.5 4.25 5.25 1 7 10 1 23
4675729587 0 6.5 6 6.75 4.5 6.5 6.25 6.25 6.25 1 6 3 3 23
4675340311 0 5.25 5.5 5.5 5.25 3.25 3.5 3.25 4 1 5 10 10 22
4675107437 0 6.75 5.5 6.75 5.75 5.75 5.75 4.5 5.5 2 5 10 1 24
4674700469 0 7 6.75 7 5 7 6.75 6 6 2 15 4 4 26
4674496886 0 5 5.5 4.25 3.25 6.25 6.25 3.75 6.5 3 7 10 10 22
4673741241 0 7 7 7 1 7 7 3.25 7 1 7 1 1 62
4673698497 0 6 4 4.75 3.25 5.25 5 3.5 6 1 12 10 10 24
4673686660 0 5.5 4.75 3.25 3.25 4.5 4.5 3.25 4 1 12 10 3 23
4673641900 0 5 6.5 6.5 2.5 4.5 4.25 3.5 4.75 1 7 10 10 20
4673633042 0 1 5 5 2.25 7 7 3.5 6.5 2 7 5 10 22
4673628316 0 4.5 5.5 3.75 2.75 5.5 5.5 2.25 7 2 7 10 10 53
4673605293 0 3 5.75 5 4 1 1 1 1 1 5 10 10 22
4673603118 0 3.25 6 6.25 3.5 6.25 5.5 3.5 5 1 1 10 1 31
4673602193 0 6 5.5 5.5 3.5 5.5 6 4.5 6.25 1 7 3 3 22
4673595650 0 5.75 6 6.75 2.75 5 4.25 4.75 5.25 2 2 3 3 26
4673541740 0 4.75 6.25 4.5 1.25 6.25 5.25 2.75 6.5 2 7 10 1 39
4673492582 0 4.25 3.25 4 4 4 3.5 3.75 3.75 1 1 1 1 19
4673336334 0 6.25 6 6.75 3 7 6.5 6.5 6.5 2 12 10 1 30
4673264821 0 4.75 5.25 4 4.25 5.5 5 5.75 4.5 1 1 9 9 26
4673219451 0 6.25 5 5.25 1.25 5.5 3.5 2.75 6 2 7 9 10 38
4672980984 0 5.75 4.75 5.5 4 3.25 3.25 2.75 3.75 2 12 10 3 42
4672971155 0 5.75 5 6 2.5 4.25 5.25 4.75 2 2 3 11 4 29
4672953762 0 3.5 6.5 5.25 3 6.75 6 1 6.75 1 1 1 1 55
4672686187 0 7 7 5.5 1.75 6.25 6.25 6.75 6.75 1 7 1 1 41
4672668478 0 4 4.75 6 4.75 5 5.75 5 5.25 2 1 9 9 27
4672611367 0 3.25 3.75 3.5 2 3.75 4.25 2.75 4.5 2 7 10 3 24
4672542332 0 4.75 5.75 5 5 5.5 5 4.75 5 1 7 3 3 45
4672516057 0 6.75 6.75 7 1.75 3.25 4.25 3.5 4 1 12 10 3 35
4672495944 0 5.25 6.5 4.5 4.25 5.5 5.5 5.5 5.5 2 8 3 3 59
4672448562 0 5.5 6 6 5 7 6.25 5.5 7 2 2 10 10 26
4672356722 0 4.5 6.25 6.5 2.25 4.75 4.75 3.5 6 2 7 10 3 28
4672163081 0 4.5 4.5 3.75 5.25 3.75 4.5 4 4 2 14 3 1 26
4672156839 0 4.5 3.25 5 4.25 4.75 4.5 3.25 3 1 7 10 10 23
4672129054 0 4.25 4.5 4.75 4.75 1.25 2 1 4 2 12 1 1 28
4672095974 0 6 6.5 6.75 3.75 2.5 2 1.5 3.75 2 12 1 1 39
4672006302 0 6 6.25 6.5 5.75 3 2.75 3.75 6.5 2 8 3 3 30
4671998255 0 4.5 4.75 5 4.5 3 3 1.5 4 1 7 10 10 32
4671925979 0 6 6.75 6.5 3.5 3 3 1 4.75 2 15 10 10 41
4671851006 0 7 7 5.75 3.5 5.5 4 4 5.5 1 7 9 9 51
4671844252 0 6.75 6.75 6.25 3.5 4.75 5.25 4.5 4.5 2 7 10 10 38
4671784545 0 4 4 6.25 1.75 4 2.5 1.75 4.5 1 7 10 10 30
4671755966 0 4.5 3.75 4.25 3.75 5.25 5.25 5.25 5.25 1 1 10 10 27
4671739116 0 3.5 2.75 2.75 3.5 4 4.5 4.75 4.25 2 12 1 9 24
4671731875 0 2 5 4 2.75 3.25 4 2 3 2 7 1 1 34
4671729904 0 7 7 7 4.5 6.25 7 2.5 7 1 12 1 1 22
4671715911 0 6.75 6.5 6.5 4.75 5 5 4 6 2 7 1 1 60
4671696054 0 4.75 5.25 5.5 3.25 1 1 1 1 2 7 10 10 58
4671680914 0 6.75 6.25 6.75 2 6 5.75 3.75 6.5 1 12 1 1 55
4671658565 0 5.25 5.75 4.25 1.5 4.25 4.5 2 4 2 7 10 3 32
4671657851 0 2.25 6 2 3.75 4.75 4.75 5.25 2.25 2 7 3 3 30
4671649258 0 5 4.75 4.5 5.25 5.5 5.5 4.75 5 1 7 10 3 28
4671642680 0 4.25 3.75 4 3.75 4.25 4.5 3 4 1 7 10 3 22
4512838760 0 6.5 5.75 4.75 2.5 4.75 6.25 3.5 4.5 1 12 10 10 27
4811910865 1 4 5 4.5 1.75 5.25 3.5 2.75 6.5 1 7 10 2 20
4811890108 1 4.25 6.25 4 2 7 7 3.25 7 2 7 10 1 55
4811761931 1 5.5 4.75 5 3.25 6 6 6 6 1 7 3 3 59
4811743354 1 2 2.5 1.75 1.25 5 5 5 5 1 3 7 7 28
4811732048 1 6 6.75 5.25 1.5 4 4.5 3.75 4.25 3 7 10 1 31
4811726641 1 2.75 3 1.5 2.5 3.75 2.75 2.75 5.5 1 1 3 1 31
4811723771 1 6.25 5.5 3.5 2.5 7 5.75 1.25 5.5 1 7 10 2 59
4811723141 1 5 4.75 4.75 5 4.75 4.25 4.5 5 2 7 3 3 28
4811720904 1 6 6.25 6.25 3.5 4 4.25 3.5 6.75 2 7 3 3 37
4811716644 1 5.75 6.25 7 4.75 6.5 4.25 3 6.75 2 12 11 11 42
4811707037 1 5.75 5.25 6.25 3.5 5 4.5 4.75 5 2 7 3 3 48
4811695627 1 6.75 6.75 6.75 2 5.5 5.75 5 5.75 2 7 3 3 70
4811692650 1 6.75 6 6 3.25 4.75 4 4.25 4.25 2 7 1 1 43
4811692252 1 5.25 5.25 5.25 2 3.75 3 3.5 3.75 2 7 3 3 21
4811687765 1 6.5 5.75 5.25 5 5.5 5.75 5 6.25 1 7 10 3 33
4810362697 1 4.5 3.75 4.25 4.25 4.75 4.75 4.75 4.25 1 7 10 10 58
4810334911 1 6.75 7 7 3.75 4.5 4.25 4 6.5 1 7 5 5 27
4810319544 1 4.75 4.25 4.25 2.5 5.5 5.75 4.75 6 1 12 10 10 22
4810314679 1 5 4 5 3.25 5.25 2.25 5 7 2 7 10 10 23
4810304400 1 5.75 4 7 3.25 6.75 5.5 2.75 7 1 7 9 9 24
4810303944 1 4.25 3.75 4 4.25 3.75 4.25 3.5 4 2 7 3 3 34
4810297017 1 4.75 6 5.5 1.75 5 4.5 3.25 3.5 1 7 10 10 41
4810296562 1 6.75 6.25 4.75 3.75 6.25 5.5 4 5.5 1 1 1 1 37
4810287402 1 4.75 5.25 5.75 2.75 5.25 5 4.5 5.25 2 12 10 1 34
4810283439 1 5.25 4.25 5 2.25 5 5 2.75 6.5 2 7 10 1 39
4810282589 1 5 5.25 5.5 5 4.5 5.5 6.25 5 2 7 1 1 25
4810281597 1 6.75 6.25 6.25 2.75 6 6 5.75 7 1 7 5 10 30
4810281054 1 5.25 5 5 3.75 6.5 6 5.75 6.25 2 8 10 10 33
4810272269 1 5.25 5.75 4.75 4.25 5.25 4.5 4.5 5.5 2 7 3 3 28
4810266781 1 5.5 4.75 5.5 5.5 3 3.25 3 3 2 7 1 1 32
4810266760 1 6.25 7 7 1.5 7 3 2.5 7 1 7 10 9 46
4810263607 1 3.25 5.5 4 2 5.5 5.5 4.5 6 2 12 10 3 29
4810247984 1 6.75 6.25 6.5 3.5 5 4.5 4.75 5.25 1 12 2 2 27
4810247839 1 5.75 6.5 6.5 2.25 5.5 5.5 5 3.75 3 15 11 11 18
4810241163 1 5.75 7 7 3 3.5 3.25 4 5.75 1 7 9 3 59
4810237231 1 5 4.25 4.5 4.75 5.75 5.75 6 5.5 2 1 1 1 55
4810225788 1 3 3.75 4.5 3.5 5 4.75 1.75 4.75 2 12 10 1 28
4810225669 1 2.5 6.25 4.5 2.75 5.5 4.5 2.75 5.5 2 7 3 3 20
4810223633 1 7 6.25 4.5 6 6.25 5.25 6.25 6.25 1 1 9 9 36
4810220252 1 7 7 6.25 3 6.5 5.5 3.75 6 1 7 1 1 34
4810218302 1 5 5.25 5.25 5 5.25 5.25 5 5.75 1 12 1 1 38
4810214205 1 4 3.75 3.75 4.25 4.25 4 4.25 4.25 2 7 11 11 21
4810209647 1 6 6.25 5 1.25 7 5.75 5.75 7 2 12 10 10 62
4810198117 1 6 6.25 6.5 4 5.5 4.75 3.75 5 1 12 1 1 25
4810188813 1 7 7 7 2.5 5.75 5.25 5 4.75 2 9 9 3 29
4810179727 1 6 6 6 3 4.75 4.5 4.5 4.5 1 12 1 1 30
4810177053 1 5.25 5 5 4 4 3.75 4 3.5 2 7 1 1 22
4810176845 1 4.5 5.25 4.25 5.75 5 4 5.25 4.5 2 7 3 3 30
4810173967 1 6.75 6.25 5.75 1.75 5.25 5.25 3.5 5 1 12 1 1 33
4810168864 1 4 4 4 4 4 4 4 4 2 7 3 3 27
4810165406 1 6 5.5 6 4 4.5 4.25 4 4.5 2 12 10 9 28
4810164817 1 4.75 4.25 5 5 5.5 2.25 3.75 5.75 1 7 1 1 23
4810153511 1 6.25 6.5 5.75 3.25 5 5.5 4.75 6.75 1 7 1 1 34
4810150354 1 2.75 6.25 4.5 2.25 2.25 3 2 4.75 1 1 1 1 23
4810149154 1 5.25 5.75 6 1.75 4.75 5.5 5.75 5.5 1 7 11 3 66
4810148625 1 3.5 5 3.75 3 3.5 3.25 2.75 3.25 2 7 10 10 35
4810143801 1 6.25 4.75 6.25 3 4.25 4.5 4.5 5.75 2 4 10 10 23
4810142233 1 7 7 7 3.75 5.5 1 1.75 1 1 13 9 9 27
4810137092 1 3.75 4.5 3.5 4.75 3.75 3.5 4.75 4.75 2 12 10 2 28
4810136232 1 3.5 4.25 4.25 2.5 1 1 2 4 1 1 9 9 27
4810133893 1 4.75 6.25 5.5 2 6.25 5.25 6.75 6 1 7 9 10 24
4810133629 1 3.25 5 2 1.75 5 4.75 1.5 6.25 2 7 6 3 24
4810133228 1 6.5 6.25 6.5 3.75 4.5 3.5 3 6.5 1 1 10 3 33
4810122445 1 6 6.75 5.5 2.5 7 6.75 4.25 7 2 7 9 10 31
4810118872 1 5 5.75 5.25 2.75 5.5 7 4.75 6.25 2 7 3 1 42
4810117828 1 4.5 5.25 5.5 6 4.5 4 3.5 5.25 2 12 1 1 26
4810117730 1 6.5 5.5 4.75 2.5 4.25 4.5 3.75 4.75 1 1 11 4 41
4810109761 1 6 5 6.25 4.5 5.5 5.25 4 5 2 13 10 10 47
4810109745 1 4.5 5 5.5 4.75 4 4.5 3.75 3.75 1 8 1 1 19
4810108583 1 4.75 3.75 4 4.5 4 4 4 4 2 2 10 6 22
4810108123 1 5.25 6 7 4 4.25 5.25 4.5 6.25 1 7 9 9 23
4810106349 1 5.25 6 6.75 3.25 1.75 5.5 1 5.5 2 7 1 1 42
4810106139 1 6.5 7 4 2.25 6 6.75 4.5 6.75 1 12 10 3 61
4810105569 1 7 7 6.75 2.5 6.25 6.25 5.75 6.75 1 13 9 9 34
4810096987 1 7 6.75 7 6.75 7 7 7 6.75 1 12 10 10 53
4810096945 1 6.75 6.5 6.75 1.25 5 6.25 2.25 5 2 12 10 10 63
4810096699 1 6.25 5.75 5.75 3.75 2.5 2.5 1.5 3.5 1 7 1 1 37
4810094955 1 6 5.75 5.5 5.75 5.5 5.5 4.75 5.25 2 1 1 1 27
4810083842 1 2.5 7 3.5 1 4.5 4.25 3.25 5.25 2 7 10 1 75
4810083707 1 7 6.5 7 3.5 6 4.75 3 5.5 1 7 1 1 68
4810082554 1 6 5.75 6 4 5.75 5.25 4 6.25 1 7 6 10 23
4810078747 1 4 5 4.75 3.75 2.5 4.5 3.75 4.5 1 7 10 10 25
4810078536 1 4.25 3.5 4.25 3.5 4.5 3.75 5 4.75 2 6 10 10 23
4810078376 1 1 1.75 1 1.75 5.5 1 1.5 7 2 7 10 10 27
4810075906 1 5.25 5.75 4.75 5 3.5 4.75 4.25 3.75 2 12 10 10 24
4810074860 1 5.5 5.75 5.25 3.25 6 6.25 6.25 7 3 7 10 1 34
4810072619 1 4.5 4 5.25 4.75 4 6 5 5.75 1 7 9 9 26
4810067311 1 4 4.75 6.25 5.25 7 6.75 6.25 6.75 1 2 9 5 21
4810065011 1 4.5 6.25 5.75 4.5 2.25 2 1.25 3.25 1 1 1 1 24
4810057727 1 6 6.75 6.5 6.5 6.5 6.75 5.75 7 2 7 2 1 32
4809492781 1 5.5 5.25 5.5 5.75 5 4.75 4.5 4.75 2 7 3 3 48
4809474861 1 6.25 5.5 6 3.25 6.5 5 5.25 5.5 2 14 3 3 19
4809461692 1 5.5 4.5 6.25 3 4.5 3 2.75 4.75 1 7 9 3 38
4809460557 1 5.75 5.25 4.25 3.5 6.75 5.75 1.75 5.5 2 1 5 9 29
4809459552 1 1.5 3.75 2.75 4.25 5.25 5 2.5 6 2 7 1 1 34
4809453794 1 6.5 6.25 6.25 3.75 6.25 5.5 1.75 5.5 2 12 1 1 45
4809453577 1 6.75 6.25 6.5 3 5.25 5.5 4.5 6.25 1 12 10 9 42
4809451116 1 5 5.25 6.25 3 3.5 3.75 1.75 4.75 2 12 10 1 27
4809421763 1 7 7 7 1 4.75 4.75 3 5 1 12 10 10 27
4809402999 1 6.25 6.5 6 5.5 5.5 5.75 5.5 5.5 2 7 10 10 38
4809399724 1 6.25 6 2.75 2 5.25 5 2.25 4.5 2 8 9 1 30
4809369655 1 5.25 5.5 6 2.5 5 4.75 4.5 4.75 1 7 10 10 45
4809367582 1 6 6 6.5 3.75 5.25 5.5 5.5 6 1 14 10 10 33
4809358812 1 4.5 4.5 4.75 4.75 3.5 4.5 4.75 3.75 2 7 1 1 25
4809357162 1 5.75 5.25 5 6.25 5.25 5.75 5.5 5 2 12 10 10 28
4809351607 1 7 7 4 2 7 7 3.25 7 1 7 1 1 66
4809343513 1 5.5 6.5 4 1.75 5.75 5.75 3.75 5.75 1 12 10 3 32
4809338758 1 6 6 6 3.25 2.5 2.25 2.5 3.5 1 7 3 3 53
4809336749 1 3.25 6 4.25 2.75 3.75 3.75 1.5 4.25 2 7 10 1 34
4809333021 1 6.5 6.25 6.25 2.75 5.5 4.25 4.75 5 1 7 3 3 55
4809332483 1 6.5 6 7 6 3.75 4 2.75 3.75 1 7 10 10 38
4809330805 1 7 5.75 7 1.75 6.25 6 4 6.75 1 7 10 1 56
4809319104 1 7 6.25 4.75 1.75 6.5 5.5 2.5 7 1 15 11 3 39
4809315218 1 5 6 6.5 2 5.25 7 1 7 2 3 10 10 34
4809310994 1 1 1 1.25 1 1 1 1.5 1 1 5 2 1 23
4809309539 1 4.75 2.5 5.5 4.75 4.25 2.5 1 6.25 2 7 3 3 42
