# Supplementary material for: The Moralizing Effect: self-directed emotions and their impact on culpability attributions
Source: Front Integr Neurosci. 2023 Nov 28;17:1232523. doi: 10.3389/fnint.2023.1232523 (PMC10717113; doi:10.3389/fnint.2023.1232523)
Supplement: Supplementary file 1 [file Data_Sheet_1.ZIP › summary_stats.R]

## Load raw data
raw_data=read.table("guilt_shame_culpability_raw_data.txt", header=T)

# Study 1 / study 2
first_third=raw_data$first_third
s1=first_third==0
s2=first_third==1

# Age
age=raw_data$age
# Study 1
age_s1=age[s1]
age_s1_min=min(age_s1)
age_s1_max=max(age_s1)
age_s1_mean=mean(age_s1)
# Study 2
age_s2=age[s2]
age_s2_min=min(age_s2)
age_s2_max=max(age_s2)
age_s2_mean=mean(age_s2)

# Gender
gender=raw_data$gender
# Study 1
gender_s1=gender[s1]
N_women_s1=sum(gender_s1==1)
N_men_s1=sum(gender_s1==2)
N_gender_not_identified_s1=sum(gender_s1==3)
# Study 2
gender_s2=gender[s2]
N_women_s2=sum(gender_s2==1)
N_men_s2=sum(gender_s2==2)
N_gender_not_identified_s2=sum(gender_s2==3)

# Ethnicity
ethnic=raw_data$ethnic
# Study 1
ethnic_s1=ethnic[s1]
N_african_american_s1=sum(ethnic_s1==1)
N_chinese_s1=sum(ethnic_s1==2)
N_indian_s1=sum(ethnic_s1==3)
N_japanese_s1=sum(ethnic_s1==4)
N_korean_s1=sum(ethnic_s1==5)
N_southeast_asian_s1=sum(ethnic_s1==6)
N_white_s1=sum(ethnic_s1==7)
N_hispanic_latino_s1=sum(ethnic_s1==8)
N_mexican_s1=sum(ethnic_s1==9)
N_american_indian_s1=sum(ethnic_s1==10)
N_middle_eastern_s1=sum(ethnic_s1==11)
N_european_white_s1=sum(ethnic_s1==12)
N_more_than_one_race_s1=sum(ethnic_s1==13)
N_ethnicity_not_reported_s1=sum(ethnic_s1==14)
N_ethnicity_decline_to_answer_s1=sum(ethnic_s1==15)
# Study 2
ethnic_s2=ethnic[s2]
N_african_american_s2=sum(ethnic_s2==1)
N_chinese_s2=sum(ethnic_s2==2)
N_indian_s2=sum(ethnic_s2==3)
N_japanese_s2=sum(ethnic_s2==4)
N_korean_s2=sum(ethnic_s2==5)
N_southeast_asian_s2=sum(ethnic_s2==6)
N_white_s2=sum(ethnic_s2==7)
N_hispanic_latino_s2=sum(ethnic_s2==8)
N_mexican_s2=sum(ethnic_s2==9)
N_american_indian_s2=sum(ethnic_s2==10)
N_middle_eastern_s2=sum(ethnic_s2==11)
N_european_white_s2=sum(ethnic_s2==12)
N_more_than_one_race_s2=sum(ethnic_s2==13)
N_ethnicity_not_reported_s2=sum(ethnic_s2==14)
N_ethnicity_decline_to_answer_s2=sum(ethnic_s2==15)

# Religion
current_rel=raw_data$current_rel
raised_rel=raw_data$raised_rel
# Study 1 - current religion
current_rel_s1=current_rel[s1]
N_protestant_current_s1=sum(current_rel_s1==1)
N_orthodox_current_s1=sum(current_rel_s1==2)
N_catholic_current_s1=sum(current_rel_s1==3)
N_islamic_current_s1=sum(current_rel_s1==4)
N_jewish_current_s1=sum(current_rel_s1==5)
N_buddhist_current_s1=sum(current_rel_s1==6)
N_hindu_current_s1=sum(current_rel_s1==7)
N_confucian_current_s1=sum(current_rel_s1==8)
N_religion_not_listed_current_s1=sum(current_rel_s1==9)
N_not_religious_current_s1=sum(current_rel_s1==10)
N_religion_decline_to_answer_current_s1=sum(current_rel_s1==11)
# Study 1 - raised religion
raised_rel_s1=raised_rel[s1]
N_protestant_raised_s1=sum(raised_rel_s1==1)
N_orthodox_raised_s1=sum(raised_rel_s1==2)
N_catholic_raised_s1=sum(raised_rel_s1==3)
N_islamic_raised_s1=sum(raised_rel_s1==4)
N_jewish_raised_s1=sum(raised_rel_s1==5)
N_buddhist_raised_s1=sum(raised_rel_s1==6)
N_hindu_raised_s1=sum(raised_rel_s1==7)
N_confucian_raised_s1=sum(raised_rel_s1==8)
N_religion_not_listed_raised_s1=sum(raised_rel_s1==9)
N_not_religious_raised_s1=sum(raised_rel_s1==10)
N_religion_decline_to_answer_raised_s1=sum(raised_rel_s1==11)
# Study 2 - current religion
current_rel_s2=current_rel[s2]
N_protestant_current_s2=sum(current_rel_s2==1)
N_orthodox_current_s2=sum(current_rel_s2==2)
N_catholic_current_s2=sum(current_rel_s2==3)
N_islamic_current_s2=sum(current_rel_s2==4)
N_jewish_current_s2=sum(current_rel_s2==5)
N_buddhist_current_s2=sum(current_rel_s2==6)
N_hindu_current_s2=sum(current_rel_s2==7)
N_confucian_current_s2=sum(current_rel_s2==8)
N_religion_not_listed_current_s2=sum(current_rel_s2==9)
N_not_religious_current_s2=sum(current_rel_s2==10)
N_religion_decline_to_answer_current_s2=sum(current_rel_s2==11)
# Study 2 - raised religion
raised_rel_s2=raised_rel[s2]
N_protestant_raised_s2=sum(raised_rel_s2==1)
N_orthodox_raised_s2=sum(raised_rel_s2==2)
N_catholic_raised_s2=sum(raised_rel_s2==3)
N_islamic_raised_s2=sum(raised_rel_s2==4)
N_jewish_raised_s2=sum(raised_rel_s2==5)
N_buddhist_raised_s2=sum(raised_rel_s2==6)
N_hindu_raised_s2=sum(raised_rel_s2==7)
N_confucian_raised_s2=sum(raised_rel_s2==8)
N_religion_not_listed_raised_s2=sum(raised_rel_s2==9)
N_not_religious_raised_s2=sum(raised_rel_s2==10)
N_religion_decline_to_answer_raised_s2=sum(raised_rel_s2==11)

# Guilt/shame subscale responses
g_nbe=cbind(raw_data$g_nbe_1, raw_data$g_nbe_9, raw_data$g_nbe_14, raw_data$g_nbe_16)
g_r=cbind(raw_data$g_r_2, raw_data$g_r_5, raw_data$g_r_11, raw_data$g_r_15)
s_nse=cbind(raw_data$s_nse_3, raw_data$s_nse_6, raw_data$s_nse_10, raw_data$s_nse_13)
s_w=cbind(raw_data$s_w_4, raw_data$s_w_7, raw_data$s_w_8, raw_data$s_w_12)
# Calculate mean, st.dev., and crohnbach's alpha
library(psych)
g_nbe_alpha=alpha(g_nbe)
summary(g_nbe_alpha)
g_r_alpha=alpha(g_r)
summary(g_r_alpha)
s_nse_alpha=alpha(s_nse)
summary(s_nse_alpha)
s_w_alpha=alpha(s_w)
summary(s_w_alpha)
# Get range for all subscale responses
summary(g_nbe)
summary(g_r)
summary(s_nse)
summary(s_w)

# Culpability questions summary stats
resp=cbind(raw_data$resp_blank, raw_data$resp_intox, raw_data$resp_coerc, raw_data$resp_falseinfo)
resp_mean=mean(rowMeans(resp))
resp_sd=sd(rowMeans(resp))
cau=cbind(raw_data$cau_blank, raw_data$cau_intox, raw_data$cau_coerc, raw_data$cau_falseinfo)
cau_mean=mean(rowMeans(cau))
cau_sd=sd(rowMeans(cau))
pun=cbind(raw_data$pun_blank, raw_data$pun_intox, raw_data$pun_coerc, raw_data$pun_falseinfo)
pun_mean=mean(rowMeans(pun))
pun_sd=sd(rowMeans(pun))
dec=cbind(raw_data$dec_blank, raw_data$dec_intox, raw_data$dec_coerc, raw_data$dec_falseinfo)
dec_mean=mean(rowMeans(dec))
dec_sd=sd(rowMeans(dec))
# Get range for all culpability responses
summary(resp)
summary(cau)
summary(pun)
summary(dec)
